# Supplementary material for: A Novel Bifunctional Alkylphenol Anesthetic Allows Characterization of γ-Aminobutyric Acid, Type A (GABAA), Receptor Subunit Binding Selectivity in Synaptosomes
Source: J Biol Chem. 2016 Jul 26;291(39):20473–86. doi: 10.1074/jbc.M116.736975 (PMC5034043; doi:10.1074/jbc.M116.736975)
Supplement: Supplemental Data [file 10.1074_M116.736975_jbc.M116.736975-2.xls]

## Sheet: Sheet1
Supplementry Table 1. Propofol-specific proteome as determined by AziPm-click (1) affinity-based protein profiling
Protein #	Accession	Description	ΣCoverage	Σ# Unique Peptides	# AAs	MW [kDa]	calc. pI	TMT Ratio Mean 'UV/ No UV'	Log2( Mean 'UV/ No UV')	TMT Ratio Mean 'UV/ UV+propofol'	Log2( Mean 'UV/ UV+propofol')	% propofol protection
1	Q9DAS9	Guanine nucleotide-binding protein G(I)/G(S)/G(O) subunit gamma-12 OS=Mus musculus GN=Gng12 PE=1 SV=3 - [GBG12_MOUSE]	16.63	6	415	46.4047	6.31592	10.388	3.377	4.193	2.027	0.761521
2	P12787	Cytochrome c oxidase subunit 5A, mitochondrial OS=Mus musculus GN=Cox5a PE=1 SV=2 - [COX5A_MOUSE]	16.44	2	146	16.0913	6.53662	13.337	3.737	4.192	2.042	0.761422
3	Q9CQS4	Solute carrier family 25 member 46 OS=Mus musculus GN=Slc25a46 PE=1 SV=1 - [S2546_MOUSE]	35.41	11	418	46.1949	7.63525	24.508	4.615	4.178	2.036	0.760665
4	Q9D2P8	Myelin-associated oligodendrocyte basic protein OS=Mus musculus GN=Mobp PE=1 SV=1 - [MOBP_MOUSE]	20.59	4	170	19.185	11.1362	19.305	4.271	4.156	1.925	0.75937
5	Q9D6D0	Protein Slc25a27 OS=Mus musculus GN=Slc25a27 PE=2 SV=1 - [Q9D6D0_MOUSE]	32.92	10	322	35.7747	9.39307	23.584	4.56	4.078	1.839	0.754797
6	Q8R5J9	PRA1 family protein 3 OS=Mus musculus GN=Arl6ip5 PE=1 SV=2 - [PRAF3_MOUSE]	23.4	4	188	21.5433	9.61279	23.651	4.564	4.077	1.929	0.754722
7	P07724	Serum albumin OS=Mus musculus GN=Alb PE=1 SV=3 - [ALBU_MOUSE]	12.01	8	608	68.6477	6.07471	20.951	4.389	4.062	1.838	0.753831
8	Q8C3X2	Coiled-coil domain-containing protein 90B, mitochondrial OS=Mus musculus GN=Ccdc90b PE=2 SV=1 - [CC90B_MOUSE]	17.97	5	256	29.5784	8.52881	16.035	4.003	4.057	1.943	0.753512
9	Q9CZS1	Aldehyde dehydrogenase X, mitochondrial OS=Mus musculus GN=Aldh1b1 PE=1 SV=1 - [AL1B1_MOUSE]	31.6	16	519	57.5165	7.02002	21.114	4.4	4.04	1.96	0.752475
10	Q8BXV2	BRI3-binding protein OS=Mus musculus GN=Bri3bp PE=2 SV=1 - [BRI3B_MOUSE]	11.07	2	253	28.2451	9.5249	14.835	3.891	4.025	1.929	0.751522
11	P63213	Guanine nucleotide-binding protein G(I)/G(S)/G(O) subunit gamma-2 OS=Mus musculus GN=Gng2 PE=2 SV=2 - [GBG2_MOUSE]	42.25	3	71	7.84503	7.98682	12.51	3.645	4.025	1.976	0.751522
12	Q00915	Retinol-binding protein 1 OS=Mus musculus GN=Rbp1 PE=2 SV=2 - [RET1_MOUSE]	26.67	3	135	15.8358	5.24951	22.072	4.464	3.941	1.963	0.746225
13	P51150	Ras-related protein Rab-7a OS=Mus musculus GN=Rab7a PE=1 SV=2 - [RAB7A_MOUSE]	54.11	10	207	23.4748	6.69775	11.648	3.542	3.767	1.715	0.734502
14	Q5SW88	Ras-related protein Rab-1A OS=Mus musculus GN=Rab1 PE=3 SV=1 - [Q5SW88_MOUSE]	52.48	6	202	22.3583	6.21436	11.947	3.579	3.756	1.705	0.733777
15	Q64133	Amine oxidase [flavin-containing] A OS=Mus musculus GN=Maoa PE=1 SV=3 - [AOFA_MOUSE]	29.66	14	526	59.5637	7.81104	19.445	4.281	3.756	1.777	0.733742
16	Q8K1Z0	Ubiquinone biosynthesis protein COQ9, mitochondrial OS=Mus musculus GN=Coq9 PE=1 SV=1 - [COQ9_MOUSE]	22.36	5	313	35.0605	5.92236	21.687	4.439	3.714	1.791	0.730767
17	E9PUL5	Proline-rich transmembrane protein 2 OS=Mus musculus GN=Prrt2 PE=1 SV=1 - [PRRT2_MOUSE]	37.28	8	346	35.9019	4.62744	23.649	4.564	3.589	1.75	0.721371
18	Q9WV54	Acid ceramidase OS=Mus musculus GN=Asah1 PE=1 SV=1 - [ASAH1_MOUSE]	21.57	9	394	44.6408	8.45557	21.947	4.456	3.564	1.716	0.719377
19	Q99J08	SEC14-like protein 2 OS=Mus musculus GN=Sec14l2 PE=1 SV=1 - [S14L2_MOUSE]	30.27	11	403	46.2706	7.10791	23.001	4.524	3.527	1.669	0.716453
20	P16332	Methylmalonyl-CoA mutase, mitochondrial OS=Mus musculus GN=Mut PE=1 SV=2 - [MUTA_MOUSE]	15.11	10	748	82.7916	6.88818	16.782	4.069	3.509	1.79	0.715019
21	Q8BLF1	Neutral cholesterol ester hydrolase 1 OS=Mus musculus GN=Nceh1 PE=1 SV=1 - [NCEH1_MOUSE]	25	8	408	45.7107	7.04932	24.773	4.631	3.487	1.717	0.713241
22	Q9D6K8	FUN14 domain-containing protein 2 OS=Mus musculus GN=Fundc2 PE=2 SV=1 - [FUND2_MOUSE]	21.85	4	151	16.5538	9.70068	16.587	4.052	3.473	1.61	0.712023
23	Q8BKX1-4	Isoform 4 of Brain-specific angiogenesis inhibitor 1-associated protein 2 OS=Mus musculus GN=Baiap2 - [BAIP2_MOUSE]	56.43	23	482	53.241	8.98291	16.915	4.08	3.449	1.768	0.710082
24	Q8VDQ8-2	Isoform 2 of NAD-dependent protein deacetylase sirtuin-2 OS=Mus musculus GN=Sirt2 - [SIR2_MOUSE]	46.31	14	352	39.5279	7.02002	24.307	4.603	3.44	1.611	0.70926
25	P54071	Isocitrate dehydrogenase [NADP], mitochondrial OS=Mus musculus GN=Idh2 PE=1 SV=3 - [IDHP_MOUSE]	23.23	10	452	50.8739	8.68994	14.547	3.863	3.418	1.753	0.707431
26	P63044	Vesicle-associated membrane protein 2 OS=Mus musculus GN=Vamp2 PE=1 SV=2 - [VAMP2_MOUSE]	34.48	2	116	12.6827	8.1333	21.564	4.431	3.398	1.577	0.705666
27	P97445	Voltage-dependent P/Q-type calcium channel subunit alpha-1A OS=Mus musculus GN=Cacna1a PE=1 SV=2 - [CAC1A_MOUSE]	5.11	3	2368	267.477	8.85107	13.389	3.743	3.376	1.669	0.703813
28	Q9CQQ7	ATP synthase F(0) complex subunit B1, mitochondrial OS=Mus musculus GN=Atp5f1 PE=1 SV=1 - [AT5F1_MOUSE]	28.52	10	256	28.9304	9.05615	13.006	3.701	3.354	1.626	0.701849
29	Q9DC70	NADH dehydrogenase [ubiquinone] iron-sulfur protein 7, mitochondrial OS=Mus musculus GN=Ndufs7 PE=1 SV=1 - [NDUS7_MOUSE]	22.77	7	224	24.6668	9.92041	15.783	3.98	3.344	1.59	0.700912
30	P62812	Gamma-aminobutyric acid receptor subunit alpha-1 OS=Mus musculus GN=Gabra1 PE=1 SV=1 - [GBRA1_MOUSE]	18.46	7	455	51.7207	9.30518	20.442	4.353	3.311	1.63	0.697954
31	Q8K221	Arfaptin-2 OS=Mus musculus GN=Arfip2 PE=2 SV=2 - [ARFP2_MOUSE]	29.33	9	341	37.7493	5.87158	20.087	4.328	3.294	1.644	0.696395
32	D3Z2J6	Thioredoxin-related transmembrane protein 2 OS=Mus musculus GN=Tmx2 PE=4 SV=1 - [D3Z2J6_MOUSE]	21.01	4	257	29.5722	8.71924	22.243	4.475	3.293	1.616	0.696279
33	Q62442-2	Isoform 2 of Vesicle-associated membrane protein 1 OS=Mus musculus GN=Vamp1 - [VAMP1_MOUSE]	34.19	2	117	12.7445	8.47021	14.775	3.885	3.275	1.538	0.69468
34	Q9CQ69	Cytochrome b-c1 complex subunit 8 OS=Mus musculus GN=Uqcrq PE=1 SV=3 - [QCR8_MOUSE]	30.49	4	82	9.76211	10.2573	21.996	4.459	3.27	1.599	0.694213
35	A2AEG6	Glycoprotein m6b, isoform CRA_g OS=Mus musculus GN=Gpm6b PE=4 SV=1 - [A2AEG6_MOUSE]	20.43	7	328	36.1727	6.13818	24.794	4.632	3.247	1.687	0.692023
36	P68368	Tubulin alpha-4A chain OS=Mus musculus GN=Tuba4a PE=1 SV=1 - [TBA4A_MOUSE]	54.02	5	448	49.8924	5.05908	10.711	3.421	3.246	1.578	0.691905
37	Q8JZN5	Acyl-CoA dehydrogenase family member 9, mitochondrial OS=Mus musculus GN=Acad9 PE=1 SV=2 - [ACAD9_MOUSE]	23.2	15	625	68.6787	7.45947	14.649	3.873	3.232	1.513	0.69057
38	P61021	Ras-related protein Rab-5B OS=Mus musculus GN=Rab5b PE=1 SV=1 - [RAB5B_MOUSE]	38.6	4	215	23.6919	8.1333	21.424	4.421	3.227	1.515	0.690067
39	O35435	Dihydroorotate dehydrogenase (quinone), mitochondrial OS=Mus musculus GN=Dhodh PE=2 SV=2 - [PYRD_MOUSE]	30.38	9	395	42.674	9.5542	21.006	4.393	3.187	1.557	0.686225
40	Q9CQ54	NADH dehydrogenase [ubiquinone] 1 subunit C2 OS=Mus musculus GN=Ndufc2 PE=1 SV=1 - [NDUC2_MOUSE]	33.33	5	120	14.1542	9.20264	18.983	4.247	3.154	1.567	0.682967
41	Q91WD5	NADH dehydrogenase [ubiquinone] iron-sulfur protein 2, mitochondrial OS=Mus musculus GN=Ndufs2 PE=1 SV=1 - [NDUS2_MOUSE]	23.33	9	463	52.5917	6.99072	10.281	3.362	3.146	1.535	0.682086
42	O88704	Potassium/sodium hyperpolarization-activated cyclic nucleotide-gated channel 1 OS=Mus musculus GN=Hcn1 PE=1 SV=1 - [HCN1_MOUSE]	12.2	6	910	102.366	8.36768	12.923	3.692	3.128	1.45	0.680307
43	Q3UMR5	Calcium uniporter protein, mitochondrial OS=Mus musculus GN=Mcu PE=1 SV=2 - [MCU_MOUSE]	24.57	8	350	39.6566	8.55811	19.567	4.29	3.097	1.46	0.677107
44	P53994	Ras-related protein Rab-2A OS=Mus musculus GN=Rab2a PE=1 SV=1 - [RAB2A_MOUSE]	44.81	9	212	23.5328	6.53662	13.129	3.715	3.09	1.542	0.676402
45	P62823	Ras-related protein Rab-3C OS=Mus musculus GN=Rab3c PE=1 SV=1 - [RAB3C_MOUSE]	45.37	6	227	25.8556	5.23682	12.232	3.613	3.068	1.536	0.674081
46	Q9QYA2	Mitochondrial import receptor subunit TOM40 homolog OS=Mus musculus GN=Tomm40 PE=1 SV=3 - [TOM40_MOUSE]	21.05	6	361	37.8711	7.73779	19.764	4.305	3.06	1.461	0.673229
47	Q91WS0	CDGSH iron-sulfur domain-containing protein 1 OS=Mus musculus GN=Cisd1 PE=1 SV=1 - [CISD1_MOUSE]	51.85	5	108	12.0892	9.05615	18.576	4.215	3.054	1.574	0.672587
48	Q91V61	Sideroflexin-3 OS=Mus musculus GN=Sfxn3 PE=1 SV=1 - [SFXN3_MOUSE]	51.71	11	321	35.3835	9.51025	22.342	4.482	3.051	1.411	0.672239
49	Q5SSM3-2	Isoform 2 of Rho GTPase-activating protein 44 OS=Mus musculus GN=Arhgap44 - [RHG44_MOUSE]	12.3	9	764	83.2203	6.72705	16.909	4.08	3.032	1.539	0.670185
50	Q9CXR1	Dehydrogenase/reductase SDR family member 7 OS=Mus musculus GN=Dhrs7 PE=2 SV=2 - [DHRS7_MOUSE]	5.62	2	338	38.143	8.32373	10.878	3.443	3.029	1.471	0.669831
51	G5E881	Phosphatidate cytidylyltransferase, mitochondrial OS=Mus musculus GN=Tamm41 PE=4 SV=1 - [G5E881_MOUSE]	7.72	3	337	37.8726	9.11475	18.68	4.223	3.02	1.445	0.668902
52	O88741	Ganglioside-induced differentiation-associated protein 1 OS=Mus musculus GN=Gdap1 PE=1 SV=1 - [GDAP1_MOUSE]	23.18	10	358	41.2846	8.36768	13.059	3.707	3.019	1.494	0.66871
53	Q921C1	Gap junction gamma-3 protein OS=Mus musculus GN=Gjc3 PE=2 SV=2 - [CXG3_MOUSE]	11.9	3	269	30.2727	8.36768	20.185	4.335	3.016	1.511	0.668462
54	P61027	Ras-related protein Rab-10 OS=Mus musculus GN=Rab10 PE=1 SV=1 - [RAB10_MOUSE]	48.5	9	200	22.5266	8.38232	16.89	4.078	3	1.413	0.666694
55	P63137-2	Isoform 2 of Gamma-aminobutyric acid receptor subunit beta-2 OS=Mus musculus GN=Gabrb2 - [GBRB2_MOUSE]	22.15	5	474	54.5982	9.31982	21.193	4.406	2.994	1.511	0.665999
56	Q8VEM8	Phosphate carrier protein, mitochondrial OS=Mus musculus GN=Slc25a3 PE=1 SV=1 - [MPCP_MOUSE]	35.85	15	357	39.6065	9.26123	23.186	4.535	2.983	1.507	0.664711
57	Q9CR61	NADH dehydrogenase [ubiquinone] 1 beta subcomplex subunit 7 OS=Mus musculus GN=Ndufb7 PE=1 SV=3 - [NDUB7_MOUSE]	52.55	6	137	16.3202	8.17725	23.986	4.584	2.977	1.548	0.664035
58	P04370-4	Isoform 4 of Myelin basic protein OS=Mus musculus GN=Mbp - [MBP_MOUSE]	48.72	9	195	21.489	11.2388	22.499	4.492	2.975	1.434	0.663894
59	A2AFW6	Mitochondrial carrier homolog 2 OS=Mus musculus GN=Mtch2 PE=3 SV=1 - [A2AFW6_MOUSE]	20.75	6	294	32.3235	8.51416	19.997	4.322	2.968	1.494	0.663016
60	P62761	Visinin-like protein 1 OS=Mus musculus GN=Vsnl1 PE=1 SV=2 - [VISL1_MOUSE]	50.26	8	191	22.128	5.14795	12.375	3.629	2.955	1.382	0.66159
61	E9PYA3	Hydroxyacylglutathione hydrolase, mitochondrial (Fragment) OS=Mus musculus GN=Hagh PE=1 SV=1 - [E9PYA3_MOUSE]	14.77	3	237	25.9832	8.44092	12.413	3.634	2.955	1.469	0.661562
62	P63080	Gamma-aminobutyric acid receptor subunit beta-3 OS=Mus musculus GN=Gabrb3 PE=2 SV=1 - [GBRB3_MOUSE]	16.28	4	473	54.1308	9.1001	17.927	4.164	2.936	1.521	0.659343
63	E0CY63	Claudin domain-containing protein 1 (Fragment) OS=Mus musculus GN=Cldn25 PE=4 SV=1 - [E0CY63_MOUSE]	33.33	4	123	14.2878	4.70361	22.086	4.465	2.934	1.497	0.659197
64	Q9CZP5	Mitochondrial chaperone BCS1 OS=Mus musculus GN=Bcs1l PE=1 SV=1 - [BCS1_MOUSE]	19.38	7	418	47.3763	7.92822	13.956	3.803	2.922	1.419	0.65771
65	P14231	Sodium/potassium-transporting ATPase subunit beta-2 OS=Mus musculus GN=Atp1b2 PE=1 SV=2 - [AT1B2_MOUSE]	22.76	7	290	33.3225	8.30908	15.633	3.966	2.917	1.428	0.657182
66	P97450	ATP synthase-coupling factor 6, mitochondrial OS=Mus musculus GN=Atp5j PE=1 SV=1 - [ATP5J_MOUSE]	41.67	4	108	12.4886	9.36377	17.39	4.12	2.908	1.459	0.656092
67	Q01815-3	Isoform 3 of Voltage-dependent L-type calcium channel subunit alpha-1C OS=Mus musculus GN=Cacna1c - [CAC1C_MOUSE]	2.78	3	1869	210.687	6.65381	13.231	3.726	2.886	1.441	0.6535
68	A2ASZ8-4	Isoform 4 of Calcium-binding mitochondrial carrier protein SCaMC-2 OS=Mus musculus GN=Slc25a25 - [SCMC2_MOUSE]	34.15	13	489	54.5581	8.63135	14.152	3.823	2.871	1.347	0.651689
69	P18872	Guanine nucleotide-binding protein G(o) subunit alpha OS=Mus musculus GN=Gnao1 PE=1 SV=3 - [GNAO_MOUSE]	44.35	4	354	40.0589	5.52881	12.304	3.621	2.869	1.516	0.651477
70	Q9ET30	Transmembrane 9 superfamily member 3 OS=Mus musculus GN=Tm9sf3 PE=1 SV=1 - [TM9S3_MOUSE]	8.35	6	587	67.4999	7.21045	19.429	4.28	2.867	1.434	0.651173
71	E9Q4M4	MICOS complex subunit Mic25 OS=Mus musculus GN=Chchd6 PE=4 SV=1 - [E9Q4M4_MOUSE]	32.65	7	245	26.3716	8.6167	16.439	4.039	2.863	1.331	0.650655
72	Q8K021	Secretory carrier-associated membrane protein 1 OS=Mus musculus GN=Scamp1 PE=1 SV=1 - [SCAM1_MOUSE]	38.46	10	338	38.0038	7.7085	21.979	4.458	2.853	1.38	0.649523
73	Q60932-2	Isoform Mt-VDAC1 of Voltage-dependent anion-selective channel protein 1 OS=Mus musculus GN=Vdac1 - [VDAC1_MOUSE]	74.56	17	283	30.7366	8.54346	18.196	4.186	2.841	1.401	0.648042
74	Q99LR1	Monoacylglycerol lipase ABHD12 OS=Mus musculus GN=Abhd12 PE=1 SV=2 - [ABD12_MOUSE]	23.37	9	398	45.2411	8.71924	23.662	4.565	2.827	1.419	0.646299
75	Q9EPR4	Solute carrier family 23 member 2 OS=Mus musculus GN=Slc23a2 PE=1 SV=2 - [S23A2_MOUSE]	9.1	6	648	70.0032	7.50342	14.234	3.831	2.824	1.33	0.64583
76	Q9D6U8	Protein FAM162A OS=Mus musculus GN=Fam162a PE=2 SV=1 - [F162A_MOUSE]	15.48	2	155	17.7134	9.87646	15.539	3.958	2.822	1.373	0.645673
77	Q9CQD1	Ras-related protein Rab-5A OS=Mus musculus GN=Rab5a PE=1 SV=1 - [RAB5A_MOUSE]	65.12	6	215	23.5838	8.14795	15.369	3.942	2.818	1.436	0.645138
78	D3Z568	NADH dehydrogenase (Ubiquinone) 1 beta subcomplex, 5, isoform CRA_e OS=Mus musculus GN=Ndufb5 PE=4 SV=1 - [D3Z568_MOUSE]	39.5	5	119	14.0292	5.5415	23.55	4.558	2.812	1.389	0.644381
79	E9Q855	Secretory carrier-associated membrane protein 3 OS=Mus musculus GN=Scamp3 PE=1 SV=1 - [E9Q855_MOUSE]	27.62	7	315	34.4934	8.1626	21.829	4.448	2.81	1.319	0.644065
80	Q9D164-2	Isoform 2 of FXYD domain-containing ion transport regulator 6 OS=Mus musculus GN=Fxyd6 - [FXYD6_MOUSE]	40.86	4	93	10.2964	5.10986	13.003	3.701	2.791	1.362	0.641641
81	Q6X893	Choline transporter-like protein 1 OS=Mus musculus GN=Slc44a1 PE=1 SV=3 - [CTL1_MOUSE]	15.31	9	653	73.0182	8.74854	16.701	4.062	2.779	1.281	0.640126
82	P43006	Excitatory amino acid transporter 2 OS=Mus musculus GN=Slc1a2 PE=1 SV=1 - [EAA2_MOUSE]	25.52	15	572	61.9896	6.68311	19.048	4.252	2.774	1.351	0.639445
83	P31650	Sodium- and chloride-dependent GABA transporter 3 OS=Mus musculus GN=Slc6a11 PE=1 SV=2 - [S6A11_MOUSE]	14.99	9	627	69.9143	6.97607	21.207	4.406	2.768	1.316	0.638728
84	Q6ZQI3	Malectin OS=Mus musculus GN=Mlec PE=2 SV=2 - [MLEC_MOUSE]	18.56	5	291	32.3218	6.04932	14.445	3.852	2.765	1.353	0.638369
85	Q921G7	Electron transfer flavoprotein-ubiquinone oxidoreductase, mitochondrial OS=Mus musculus GN=Etfdh PE=1 SV=1 - [ETFD_MOUSE]	35.23	20	616	68.0476	7.57666	24.37	4.607	2.763	1.375	0.638075
86	Q99JY9	Actin-related protein 3 OS=Mus musculus GN=Actr3 PE=1 SV=3 - [ARP3_MOUSE]	28.95	10	418	47.327	5.88428	16.445	4.04	2.76	1.403	0.637648
87	Q91VC9	Growth hormone-inducible transmembrane protein OS=Mus musculus GN=Ghitm PE=2 SV=1 - [GHITM_MOUSE]	12.14	5	346	37.2504	9.80322	17.923	4.164	2.759	1.337	0.637583
88	Q6PE15-2	Isoform 2 of Mycophenolic acid acyl-glucuronide esterase, mitochondrial OS=Mus musculus GN=Abhd10 - [ABHDA_MOUSE]	14.38	4	292	32.0946	8.80713	20.673	4.37	2.758	1.314	0.637451
89	Q80VQ0	Aldehyde dehydrogenase family 3 member B1 OS=Mus musculus GN=Aldh3b1 PE=2 SV=1 - [AL3B1_MOUSE]	14.1	6	468	52.2587	7.54736	19.643	4.296	2.757	1.388	0.637287
90	Q8BGH2	Sorting and assembly machinery component 50 homolog OS=Mus musculus GN=Samm50 PE=1 SV=1 - [SAM50_MOUSE]	25.37	9	469	51.8313	6.80029	13.325	3.736	2.756	1.378	0.637122
91	Q9CQB4	Cytochrome b-c1 complex subunit 7 OS=Mus musculus GN=Uqcrb PE=2 SV=1 - [Q9CQB4_MOUSE]	35.14	4	111	13.5529	9.11475	19.463	4.283	2.744	1.341	0.635568
92	Q8C522	Endonuclease domain-containing 1 protein OS=Mus musculus GN=Endod1 PE=1 SV=2 - [ENDD1_MOUSE]	21.76	8	501	55.2267	6.16357	17.697	4.145	2.728	1.319	0.633431
93	O35136	Neural cell adhesion molecule 2 OS=Mus musculus GN=Ncam2 PE=2 SV=1 - [NCAM2_MOUSE]	13.86	10	837	93.1455	6.07471	12.092	3.596	2.728	1.349	0.633397
94	Q61598-2	Isoform 2 of Rab GDP dissociation inhibitor beta OS=Mus musculus GN=Gdi2 - [GDIB_MOUSE]	43.52	11	409	46.6279	6.90283	11.857	3.568	2.695	1.355	0.628874
95	Q06185	ATP synthase subunit e, mitochondrial OS=Mus musculus GN=Atp5i PE=1 SV=2 - [ATP5I_MOUSE]	43.66	4	71	8.23047	9.34912	23.786	4.572	2.671	1.319	0.625538
96	Q5ICG5	Long chain acyl-CoA synthetase 6 isoform 3 OS=Mus musculus GN=Acsl6 PE=2 SV=1 - [Q5ICG5_MOUSE]	31.28	19	697	77.9199	7.23975	14.708	3.879	2.669	1.288	0.625328
97	P40237	CD82 antigen OS=Mus musculus GN=Cd82 PE=1 SV=1 - [CD82_MOUSE]	16.17	5	266	29.6089	5.021	15.485	3.953	2.668	1.325	0.625117
98	Q9CZT8	Ras-related protein Rab-3B OS=Mus musculus GN=Rab3b PE=1 SV=1 - [RAB3B_MOUSE]	33.33	2	219	24.7412	5.10986	13.258	3.729	2.666	1.324	0.624836
99	P42125	Enoyl-CoA delta isomerase 1, mitochondrial OS=Mus musculus GN=Eci1 PE=1 SV=2 - [ECI1_MOUSE]	36.33	10	289	32.2298	8.98291	16.133	4.012	2.658	1.288	0.623813
100	P19157	Glutathione S-transferase P 1 OS=Mus musculus GN=Gstp1 PE=1 SV=2 - [GSTP1_MOUSE]	29.05	5	210	23.5941	7.86963	12.209	3.61	2.654	1.359	0.623246
101	Q80ZW2	Protein THEM6 OS=Mus musculus GN=Them6 PE=2 SV=1 - [THEM6_MOUSE]	10.63	3	207	23.7876	9.11475	22.617	4.499	2.651	1.334	0.622819
102	P61294	Ras-related protein Rab-6B OS=Mus musculus GN=Rab6b PE=1 SV=1 - [RAB6B_MOUSE]	36.06	3	208	23.4469	5.52881	13.746	3.781	2.643	1.28	0.621642
103	O35678	Monoglyceride lipase OS=Mus musculus GN=Mgll PE=1 SV=1 - [MGLL_MOUSE]	24.42	7	303	33.366	7.15186	24.707	4.627	2.633	1.322	0.620205
104	Q9D5T0	ATPase family AAA domain-containing protein 1 OS=Mus musculus GN=Atad1 PE=1 SV=1 - [ATAD1_MOUSE]	21.05	7	361	40.718	6.90283	12.569	3.652	2.628	1.224	0.61941
105	P17665	Cytochrome c oxidase subunit 7C, mitochondrial OS=Mus musculus GN=Cox7c PE=1 SV=1 - [COX7C_MOUSE]	28.57	2	63	7.32788	11.0044	19.821	4.309	2.627	1.257	0.619265
106	Q60771	Claudin-11 OS=Mus musculus GN=Cldn11 PE=1 SV=1 - [CLD11_MOUSE]	14.98	4	207	22.0993	7.91357	22.326	4.481	2.626	1.252	0.619229
107	Q99JY8	Lipid phosphate phosphohydrolase 3 OS=Mus musculus GN=Ppap2b PE=1 SV=1 - [LPP3_MOUSE]	15.38	5	312	35.1931	9.0708	17.859	4.159	2.617	1.22	0.617883
108	Q8K4X7	1-acyl-sn-glycerol-3-phosphate acyltransferase delta OS=Mus musculus GN=Agpat4 PE=2 SV=1 - [PLCD_MOUSE]	25.4	10	378	43.7815	8.38232	18.961	4.245	2.614	1.294	0.617408
109	B1AU25	Apoptosis-inducing factor 1, mitochondrial OS=Mus musculus GN=Aifm1 PE=1 SV=1 - [B1AU25_MOUSE]	22.53	11	608	66.0726	9.11475	16.125	4.011	2.605	1.348	0.616086
110	Q9Z2I0	LETM1 and EF-hand domain-containing protein 1, mitochondrial OS=Mus musculus GN=Letm1 PE=2 SV=1 - [LETM1_MOUSE]	38.62	24	738	82.9369	6.52197	19.925	4.317	2.604	1.215	0.615902
111	P63011	Ras-related protein Rab-3A OS=Mus musculus GN=Rab3a PE=1 SV=1 - [RAB3A_MOUSE]	48.64	4	220	24.9541	5.03369	14.187	3.827	2.597	1.291	0.614866
112	Q9CXJ4	ATP-binding cassette sub-family B member 8, mitochondrial OS=Mus musculus GN=Abcb8 PE=2 SV=1 - [ABCB8_MOUSE]	24.69	16	717	77.9501	9.0708	15.276	3.933	2.593	1.183	0.614346
113	P08226	Apolipoprotein E OS=Mus musculus GN=Apoe PE=1 SV=2 - [APOE_MOUSE]	47.91	16	311	35.8444	5.68115	13.937	3.801	2.586	1.27	0.61334
114	P60879-2	Isoform 2 of Synaptosomal-associated protein 25 OS=Mus musculus GN=Snap25 - [SNP25_MOUSE]	61.65	2	206	23.3212	4.85596	23.666	4.565	2.583	1.301	0.612816
115	Q9EP69	Phosphatidylinositide phosphatase SAC1 OS=Mus musculus GN=Sacm1l PE=2 SV=1 - [SAC1_MOUSE]	22.66	13	587	66.9009	7.29834	16.445	4.04	2.576	1.229	0.611764
116	P23242	Gap junction alpha-1 protein OS=Mus musculus GN=Gja1 PE=1 SV=2 - [CXA1_MOUSE]	18.06	6	382	42.9769	8.76318	11.949	3.579	2.564	1.153	0.609908
117	P35279	Ras-related protein Rab-6A OS=Mus musculus GN=Rab6a PE=1 SV=4 - [RAB6A_MOUSE]	39.9	4	208	23.5749	5.5415	12.707	3.667	2.548	1.217	0.607535
118	P61620	Protein transport protein Sec61 subunit alpha isoform 1 OS=Mus musculus GN=Sec61a1 PE=2 SV=2 - [S61A1_MOUSE]	11.13	5	476	52.2305	8.06006	16.629	4.056	2.547	1.22	0.607343
119	Q9ER00	Syntaxin-12 OS=Mus musculus GN=Stx12 PE=1 SV=1 - [STX12_MOUSE]	20.07	5	274	31.1759	5.43994	14.402	3.848	2.534	1.276	0.605406
120	P31648	Sodium- and chloride-dependent GABA transporter 1 OS=Mus musculus GN=Slc6a1 PE=1 SV=2 - [SC6A1_MOUSE]	18.36	9	599	66.9571	7.95752	24.209	4.597	2.532	1.29	0.605094
121	P63037	DnaJ homolog subfamily A member 1 OS=Mus musculus GN=Dnaja1 PE=1 SV=1 - [DNJA1_MOUSE]	18.89	6	397	44.8395	7.07861	12.463	3.64	2.525	1.235	0.603921
122	O35633-2	Isoform 2 of Vesicular inhibitory amino acid transporter OS=Mus musculus GN=Slc32a1 - [VIAAT_MOUSE]	18.62	8	521	56.8143	6.90283	20.265	4.341	2.522	1.239	0.603529
123	P23819-4	Isoform 4 of Glutamate receptor 2 OS=Mus musculus GN=Gria2 - [GRIA2_MOUSE]	30.51	16	921	102.785	7.72314	12.582	3.653	2.515	1.212	0.602346
124	Q99JB2	Stomatin-like protein 2, mitochondrial OS=Mus musculus GN=Stoml2 PE=1 SV=1 - [STML2_MOUSE]	14.73	3	353	38.3612	8.86572	16.911	4.08	2.481	1.278	0.596937
125	Q8BHE3	Caytaxin OS=Mus musculus GN=Atcay PE=1 SV=1 - [ATCAY_MOUSE]	24.19	7	372	42.1519	4.67822	17.783	4.152	2.478	1.308	0.596449
126	Q5IRJ6	Zinc transporter 9 OS=Mus musculus GN=Slc30a9 PE=1 SV=2 - [ZNT9_MOUSE]	13.58	6	567	62.8357	8.68994	20.222	4.338	2.471	1.165	0.595306
127	P56480	ATP synthase subunit beta, mitochondrial OS=Mus musculus GN=Atp5b PE=1 SV=2 - [ATPB_MOUSE]	42.16	16	529	56.2655	5.33838	11.59	3.535	2.462	1.147	0.593826
128	Q8BH24	Transmembrane 9 superfamily member 4 OS=Mus musculus GN=Tm9sf4 PE=2 SV=1 - [TM9S4_MOUSE]	10.89	7	643	74.644	7.2251	16.968	4.085	2.452	1.109	0.592211
129	Q8VCX5	Calcium uptake protein 1, mitochondrial OS=Mus musculus GN=Micu1 PE=1 SV=1 - [MICU1_MOUSE]	16.14	7	477	54.3184	8.5874	20.037	4.325	2.447	1.087	0.591295
130	Q9WU79	Proline dehydrogenase 1, mitochondrial OS=Mus musculus GN=Prodh PE=1 SV=2 - [PROD_MOUSE]	25.54	12	599	67.9925	8.23584	18.524	4.211	2.442	1.113	0.590416
131	P97300-3	Isoform 3 of Neuroplastin OS=Mus musculus GN=Nptn - [NPTN_MOUSE]	11.19	2	277	30.8016	7.48877	12.712	3.668	2.436	1.169	0.589491
132	Q925I1	ATPase family AAA domain-containing protein 3 OS=Mus musculus GN=Atad3 PE=1 SV=1 - [ATAD3_MOUSE]	28.93	17	591	66.7006	9.29053	21.2	4.406	2.433	1.173	0.5889
133	Q9JIG8	PRA1 family protein 2 OS=Mus musculus GN=Praf2 PE=2 SV=1 - [PRAF2_MOUSE]	20.22	3	178	19.4657	9.59814	15.366	3.942	2.43	1.227	0.588435
134	Q8BG51	Mitochondrial Rho GTPase 1 OS=Mus musculus GN=Rhot1 PE=2 SV=1 - [MIRO1_MOUSE]	13.79	6	631	72.1956	6.49365	11.174	3.482	2.429	1.183	0.58835
135	P26049	Gamma-aminobutyric acid receptor subunit alpha-3 OS=Mus musculus GN=Gabra3 PE=1 SV=1 - [GBRA3_MOUSE]	15.04	5	492	55.3626	8.93896	17.053	4.092	2.423	1.267	0.587331
136	Q99PU5	Long-chain-fatty-acid--CoA ligase ACSBG1 OS=Mus musculus GN=Acsbg1 PE=1 SV=1 - [ACBG1_MOUSE]	36.89	21	721	80.3745	5.93506	17.827	4.156	2.402	1.121	0.58368
137	A2AGI3	Neuroligin-3 OS=Mus musculus GN=Nlgn3 PE=1 SV=1 - [A2AGI3_MOUSE]	10.83	6	711	78.907	5.45264	14.795	3.887	2.4	1.217	0.583247
138	P50571	Gamma-aminobutyric acid receptor subunit beta-1 OS=Mus musculus GN=Gabrb1 PE=1 SV=1 - [GBRB1_MOUSE]	19.83	4	474	54.0656	8.77783	24.734	4.628	2.39	1.055	0.58159
139	P35762	CD81 antigen OS=Mus musculus GN=Cd81 PE=1 SV=2 - [CD81_MOUSE]	11.86	2	236	25.7972	5.8335	20.232	4.339	2.389	1.143	0.581459
140	Q7TQ95	Protein lunapark OS=Mus musculus GN=Lnp PE=1 SV=1 - [LNP_MOUSE]	12.24	5	425	47.4704	5.2749	11.819	3.563	2.388	1.23	0.58124
141	Q9ESW4	Acylglycerol kinase, mitochondrial OS=Mus musculus GN=Agk PE=1 SV=1 - [AGK_MOUSE]	27.79	13	421	46.9463	8.39697	20.023	4.324	2.384	1.181	0.580449
142	Q9CPQ3	Mitochondrial import receptor subunit TOM22 homolog OS=Mus musculus GN=Tomm22 PE=2 SV=3 - [TOM22_MOUSE]	47.18	4	142	15.5268	4.33545	20.752	4.375	2.351	1.047	0.574694
143	Q9D6J5	NADH dehydrogenase [ubiquinone] 1 beta subcomplex subunit 8, mitochondrial OS=Mus musculus GN=Ndufb8 PE=1 SV=1 - [NDUB8_MOUSE]	34.95	5	186	21.8615	6.63916	19.552	4.289	2.351	1.232	0.574694
144	Q8BH66	Atlastin-1 OS=Mus musculus GN=Atl1 PE=1 SV=1 - [ATLA1_MOUSE]	30.29	14	558	63.3373	6.49365	20.55	4.361	2.349	1.143	0.574242
145	F8WGD9	1-acyl-sn-glycerol-3-phosphate acyltransferase epsilon OS=Mus musculus GN=Agpat5 PE=4 SV=1 - [F8WGD9_MOUSE]	12.37	4	291	33.8235	9.20264	24.616	4.622	2.346	1.115	0.573788
146	O35526	Syntaxin-1A OS=Mus musculus GN=Stx1a PE=1 SV=3 - [STX1A_MOUSE]	56.25	12	288	33.0337	5.23682	11.309	3.499	2.333	1.148	0.571276
147	Q7TME0	Lipid phosphate phosphatase-related protein type 4 OS=Mus musculus GN=Lppr4 PE=2 SV=2 - [LPPR4_MOUSE]	11.1	9	766	83.238	8.83643	10.981	3.457	2.332	1.075	0.571137
148	P60879	Synaptosomal-associated protein 25 OS=Mus musculus GN=Snap25 PE=1 SV=1 - [SNP25_MOUSE]	63.59	3	206	23.3002	4.76709	23.771	4.571	2.323	1.119	0.56943
149	Q3TXX4	Vesicular glutamate transporter 1 OS=Mus musculus GN=Slc17a7 PE=1 SV=2 - [VGLU1_MOUSE]	15.54	7	560	61.5972	7.34229	16.483	4.043	2.314	1.149	0.567895
150	Q67BT3	Solute carrier family 13 member 5 OS=Mus musculus GN=Slc13a5 PE=2 SV=1 - [S13A5_MOUSE]	9.79	4	572	63.7799	7.63525	11.089	3.471	2.313	1.131	0.567661
151	P61264	Syntaxin-1B OS=Mus musculus GN=Stx1b PE=1 SV=1 - [STX1B_MOUSE]	56.25	15	288	33.2238	5.37646	20.711	4.372	2.307	1.135	0.566537
152	A2AI17	Glutamate receptor ionotropic, NMDA 1 OS=Mus musculus GN=Grin1 PE=4 SV=1 - [A2AI17_MOUSE]	16.49	15	922	103.521	8.6167	10.277	3.361	2.303	1.071	0.565689
153	Q9QXV0	ProSAAS OS=Mus musculus GN=Pcsk1n PE=1 SV=2 - [PCSK1_MOUSE]	29.84	6	258	27.2537	5.84619	14.655	3.873	2.302	1.106	0.565595
154	Q8K0T0	Reticulon-1 OS=Mus musculus GN=Rtn1 PE=1 SV=1 - [RTN1_MOUSE]	21.79	11	780	83.5206	4.57666	10.992	3.458	2.3	1.052	0.565265
155	O09111	NADH dehydrogenase [ubiquinone] 1 beta subcomplex subunit 11, mitochondrial OS=Mus musculus GN=Ndufb11 PE=1 SV=2 - [NDUBB_MOUSE]	43.71	4	151	17.4326	5.22412	12.775	3.675	2.288	1.15	0.562937
156	Q8BW75	Amine oxidase [flavin-containing] B OS=Mus musculus GN=Maob PE=1 SV=4 - [AOFB_MOUSE]	36.92	13	520	58.5204	8.29443	24.126	4.593	2.287	1.096	0.562746
157	Q9EPJ9-2	Isoform 2 of ADP-ribosylation factor GTPase-activating protein 1 OS=Mus musculus GN=Arfgap1 - [ARFG1_MOUSE]	38.01	10	392	42.9302	5.5415	10.875	3.443	2.268	1.055	0.558986
158	A2AWI7	Endophilin-B2 OS=Mus musculus GN=Sh3glb2 PE=4 SV=1 - [A2AWI7_MOUSE]	31.19	10	404	44.88	5.57959	11.674	3.545	2.264	1.039	0.558353
159	Q8BJU0-2	Isoform 2 of Small glutamine-rich tetratricopeptide repeat-containing protein alpha OS=Mus musculus GN=Sgta - [SGTA_MOUSE]	9.87	3	314	34.1728	5.05908	15.193	3.925	2.261	1.019	0.557718
160	P56564	Excitatory amino acid transporter 1 OS=Mus musculus GN=Slc1a3 PE=1 SV=2 - [EAA1_MOUSE]	24.86	8	543	59.5837	8.39697	24.114	4.592	2.256	1.101	0.556639
161	P70429-2	Isoform 1 of Ena/VASP-like protein OS=Mus musculus GN=Evl - [EVL_MOUSE]	15.01	4	393	42.0971	8.35303	19.887	4.314	2.249	1.14	0.555358
162	F7C846	Metaxin-1 OS=Mus musculus GN=Mtx1 PE=4 SV=1 - [F7C846_MOUSE]	21.04	10	461	51.3095	9.59814	19.866	4.312	2.244	1.114	0.554417
163	O35963	Ras-related protein Rab-33B OS=Mus musculus GN=Rab33b PE=1 SV=1 - [RB33B_MOUSE]	14.85	2	229	25.7498	7.69385	16.231	4.021	2.224	1.061	0.550309
164	Q9D328	Transmembrane protein 35 OS=Mus musculus GN=Tmem35 PE=2 SV=1 - [TMM35_MOUSE]	18.56	3	167	18.4933	9.99365	16.989	4.087	2.21	1.099	0.54746
165	G5E829	Plasma membrane calcium-transporting ATPase 1 OS=Mus musculus GN=Atp2b1 PE=1 SV=1 - [AT2B1_MOUSE]	30.25	17	1220	134.662	5.90967	12.049	3.591	2.21	1.006	0.54746
166	Q8CGK7	Guanine nucleotide-binding protein G(olf) subunit alpha OS=Mus musculus GN=Gnal PE=1 SV=1 - [GNAL_MOUSE]	23.1	5	381	44.2804	6.65381	14.56	3.864	2.202	1.053	0.545919
167	D3Z5T2	Armadillo repeat-containing protein 10 OS=Mus musculus GN=Armc10 PE=1 SV=1 - [D3Z5T2_MOUSE]	30.67	5	238	25.7948	8.85107	15.338	3.939	2.201	1.05	0.545558
168	Q91YQ5	Dolichyl-diphosphooligosaccharide--protein glycosyltransferase subunit 1 OS=Mus musculus GN=Rpn1 PE=1 SV=1 - [RPN1_MOUSE]	12.01	7	608	68.4857	6.45557	13.546	3.76	2.2	1.107	0.545506
169	P27671	Ras-specific guanine nucleotide-releasing factor 1 OS=Mus musculus GN=Rasgrf1 PE=1 SV=2 - [RGRF1_MOUSE]	2.93	3	1262	144.011	7.1665	17.582	4.136	2.196	1.1	0.544523
170	E9Q3V6	Septin-2 OS=Mus musculus GN=Sept2 PE=1 SV=1 - [E9Q3V6_MOUSE]	17.13	5	321	36.9549	6.0874	16.249	4.022	2.177	1.081	0.540705
171	P35564	Calnexin OS=Mus musculus GN=Canx PE=1 SV=1 - [CALX_MOUSE]	27.75	15	591	67.2357	4.64014	22.102	4.466	2.175	1.07	0.540283
172	O35114	Lysosome membrane protein 2 OS=Mus musculus GN=Scarb2 PE=1 SV=3 - [SCRB2_MOUSE]	14.23	8	478	54.0095	5.09717	19.353	4.274	2.15	1	0.534776
173	Q80X80	C2 domain-containing protein 2-like OS=Mus musculus GN=C2cd2l PE=1 SV=3 - [C2C2L_MOUSE]	13.17	7	706	76.282	7.21045	16.734	4.065	2.141	1.036	0.532929
174	Q5U458	DnaJ homolog subfamily C member 11 OS=Mus musculus GN=Dnajc11 PE=2 SV=2 - [DJC11_MOUSE]	18.6	12	559	63.1938	8.32373	15.265	3.932	2.135	0.958	0.531671
175	Q9ERS2	NADH dehydrogenase [ubiquinone] 1 alpha subcomplex subunit 13 OS=Mus musculus GN=Ndufa13 PE=1 SV=3 - [NDUAD_MOUSE]	40.97	5	144	16.8486	9.48096	19.262	4.268	2.122	0.978	0.528747
176	Q2TPA8	Hydroxysteroid dehydrogenase-like protein 2 OS=Mus musculus GN=Hsdl2 PE=1 SV=1 - [HSDL2_MOUSE]	9.39	4	490	54.1739	6.7417	12.831	3.682	2.116	1.027	0.527354
177	Q8BFT9	Synaptic vesicle 2-related protein OS=Mus musculus GN=Svop PE=2 SV=1 - [SVOP_MOUSE]	12.04	4	548	60.7294	5.84619	13.903	3.797	2.116	0.94	0.527299
178	P62204	Calmodulin OS=Mus musculus GN=Calm1 PE=1 SV=2 - [CALM_MOUSE]	76.51	11	149	16.8268	4.22119	24.777	4.631	2.11	0.966	0.526066
179	O35874	Neutral amino acid transporter A OS=Mus musculus GN=Slc1a4 PE=1 SV=1 - [SATT_MOUSE]	22.18	8	532	56.0257	5.87158	23.776	4.571	2.108	1.034	0.525617
180	Q4W8U9	Scg2 protein OS=Mus musculus GN=Scg2 PE=2 SV=1 - [Q4W8U9_MOUSE]	9.19	4	577	66.3251	4.70361	16.348	4.031	2.107	0.99	0.525279
181	Q9DBF1-2	Isoform 2 of Alpha-aminoadipic semialdehyde dehydrogenase OS=Mus musculus GN=Aldh7a1 - [AL7A1_MOUSE]	34.62	8	312	33.2824	9.29053	14.819	3.889	2.101	0.937	0.524036
182	Q8BUN9	Protein Slc24a2 OS=Mus musculus GN=Slc24a2 PE=2 SV=1 - [Q8BUN9_MOUSE]	10.36	6	666	74.1935	6.53662	19.146	4.259	2.101	1.029	0.523923
183	G3UYZ1	Immunoglobulin superfamily member 8 OS=Mus musculus GN=Igsf8 PE=4 SV=1 - [G3UYZ1_MOUSE]	12.04	5	548	58.0957	7.91357	14.805	3.888	2.098	0.965	0.523299
184	Q3UN02	Lysocardiolipin acyltransferase 1 OS=Mus musculus GN=Lclat1 PE=2 SV=2 - [LCLT1_MOUSE]	10.64	4	376	44.3709	8.52881	22.686	4.504	2.089	1.031	0.521302
185	Q9Z0V2	Potassium voltage-gated channel subfamily D member 2 OS=Mus musculus GN=Kcnd2 PE=1 SV=1 - [KCND2_MOUSE]	9.84	4	630	70.5315	8.07471	13.094	3.711	2.079	1.008	0.518942
186	P63328	Serine/threonine-protein phosphatase 2B catalytic subunit alpha isoform OS=Mus musculus GN=Ppp3ca PE=1 SV=1 - [PP2BA_MOUSE]	31.67	9	521	58.6063	5.85889	12.548	3.649	2.078	0.926	0.518652
187	P50544	Very long-chain specific acyl-CoA dehydrogenase, mitochondrial OS=Mus musculus GN=Acadvl PE=1 SV=3 - [ACADV_MOUSE]	35.21	16	656	70.8307	8.74854	15.193	3.925	2.061	0.986	0.514857
188	Q9R0K7	Plasma membrane calcium-transporting ATPase 2 OS=Mus musculus GN=Atp2b2 PE=1 SV=2 - [AT2B2_MOUSE]	37.98	6	1198	132.503	5.96045	12.247	3.614	2.049	1.001	0.512017
189	Q9CWK8	Sorting nexin-2 OS=Mus musculus GN=Snx2 PE=1 SV=2 - [SNX2_MOUSE]	14.26	4	519	58.4348	5.12256	11.991	3.584	2.048	0.997	0.511659
190	H3BL44	Calcium-transporting ATPase OS=Mus musculus GN=Atp2c1 PE=3 SV=1 - [H3BL44_MOUSE]	4.74	4	887	96.7422	6.44287	17.205	4.105	2.038	0.884	0.509323
191	O55022	Membrane-associated progesterone receptor component 1 OS=Mus musculus GN=Pgrmc1 PE=1 SV=4 - [PGRC1_MOUSE]	21.54	3	195	21.6808	4.70361	15.162	3.922	2.029	1.004	0.507086
192	Q9QZM0	Ubiquilin-2 OS=Mus musculus GN=Ubqln2 PE=1 SV=2 - [UBQL2_MOUSE]	21.32	5	638	67.3083	5.22412	19.092	4.255	2.024	0.956	0.505868
193	Q8BG39	Synaptic vesicle glycoprotein 2B OS=Mus musculus GN=Sv2b PE=1 SV=1 - [SV2B_MOUSE]	13.18	8	683	77.4061	5.56689	20.435	4.353	2.019	0.937	0.504583
194	Q8CFX3	Protein Pcdh1 OS=Mus musculus GN=Pcdh1 PE=2 SV=1 - [Q8CFX3_MOUSE]	8	7	1038	112.342	5.021	10.665	3.415	2.013	0.871	0.503106
195	P46096	Synaptotagmin-1 OS=Mus musculus GN=Syt1 PE=1 SV=1 - [SYT1_MOUSE]	41.81	14	421	47.3878	8.52881	15.032	3.91	2.006	0.951	0.501433
196	Q8BH59	Calcium-binding mitochondrial carrier protein Aralar1 OS=Mus musculus GN=Slc25a12 PE=1 SV=1 - [CMC1_MOUSE]	43.87	26	677	74.5227	8.25049	13.884	3.795	2.004	0.976	0.500998
